# Supplementary material for: Clovis point allometry, modularity, and integration: Exploring shape variation due to tool use with landmark-based geometric morphometrics
Source: PLoS One. 2023 Aug 16;18(8):e0289489. doi: 10.1371/journal.pone.0289489 (PMC10431674; doi:10.1371/journal.pone.0289489)
Supplement: S2 File — (ZIP) [file pone.0289489.s003.zip › S2_File_1.csv]

[,1]	[,2]
5	18
18	17
17	16
16	15
15	14
14	4
4	13
13	12
12	3
3	11
11	10
10	9
9	8
8	2
2	7
7	6
6	1
1	23
23	22
22	21
21	20
20	19
19	5
