# Supplementary material for: Clovis point allometry, modularity, and integration: Exploring shape variation due to tool use with landmark-based geometric morphometrics
Source: PLoS One. 2023 Aug 16;18(8):e0289489. doi: 10.1371/journal.pone.0289489 (PMC10431674; doi:10.1371/journal.pone.0289489)
Supplement: S2 File — (ZIP) [file pone.0289489.s003.zip › S2_File_2.txt]

LM=23
390.00000 520.00000
450.00000 74.00000
875.00000 74.00000
907.00000 524.00000
626.00000 1405.00000
404.00000 368.00000
425.00000 220.00000
535.00000 90.00000
617.00000 127.00000
707.00000 128.00000
785.00000 82.00000
884.00000 226.00000
895.00000 375.00000
909.00000 684.00000
895.00000 845.00000
874.00000 1006.00000
824.00000 1159.00000
758.00000 1307.00000
521.00000 1287.00000
460.00000 1143.00000
420.00000 991.00000
399.00000 836.00000
386.00000 680.00000
IMAGE=AZESC1.jpg
ID=0 
SCALE=0.007258
LM=23
362.00000 383.00000
377.00000 74.00000
748.00000 70.00000
747.00000 381.00000
554.00000 1166.00000
370.00000 280.00000
373.00000 177.00000
451.00000 88.00000
525.00000 106.00000
601.00000 105.00000
675.00000 87.00000
747.00000 171.00000
742.00000 274.00000
754.00000 518.00000
752.00000 657.00000
733.00000 796.00000
703.00000 932.00000
648.00000 1061.00000
458.00000 1065.00000
398.00000 938.00000
369.00000 801.00000
355.00000 662.00000
355.00000 522.00000
IMAGE=AZLEH1.jpg
ID=1 
SCALE=0.007722
LM=23
434.00000 400.00000
466.00000 90.00000
774.00000 88.00000
816.00000 406.00000
607.00000 1058.00000
441.00000 295.00000
451.00000 191.00000
532.00000 106.00000
591.00000 135.00000
656.00000 142.00000
716.00000 114.00000
794.00000 191.00000
807.00000 298.00000
821.00000 525.00000
809.00000 644.00000
788.00000 761.00000
759.00000 877.00000
700.00000 980.00000
529.00000 972.00000
480.00000 865.00000
449.00000 751.00000
435.00000 634.00000
427.00000 516.00000
IMAGE=AZLEH10.JPG
ID=2 
SCALE=0.007639
LM=23
424.00000 551.00000
451.00000 92.00000
779.00000 93.00000
806.00000 553.00000
609.00000 1298.00000
428.00000 395.00000
436.00000 243.00000
520.00000 99.00000
584.00000 120.00000
652.00000 125.00000
714.00000 99.00000
796.00000 248.00000
806.00000 402.00000
801.00000 684.00000
790.00000 816.00000
768.00000 946.00000
740.00000 1075.00000
692.00000 1197.00000
531.00000 1193.00000
487.00000 1070.00000
457.00000 942.00000
438.00000 812.00000
422.00000 682.00000
IMAGE=AZLEH2.jpg
ID=3 
SCALE=0.007787
LM=23
408.00000 346.00000
434.00000 107.00000
768.00000 84.00000
810.00000 328.00000
600.00000 904.00000
417.00000 266.00000
425.00000 185.00000
502.00000 113.00000
570.00000 122.00000
638.00000 117.00000
702.00000 93.00000
788.00000 163.00000
799.00000 245.00000
827.00000 433.00000
823.00000 543.00000
793.00000 649.00000
756.00000 752.00000
692.00000 842.00000
526.00000 834.00000
471.00000 746.00000
434.00000 650.00000
412.00000 549.00000
400.00000 447.00000
IMAGE=AZLEH3.JPG
ID=4 
SCALE=0.007671
LM=23
402.00000 336.00000
406.00000 165.00000
714.00000 155.00000
728.00000 328.00000
556.00000 853.00000
403.00000 278.00000
403.00000 221.00000
469.00000 153.00000
528.00000 172.00000
591.00000 167.00000
653.00000 156.00000
720.00000 210.00000
720.00000 270.00000
729.00000 426.00000
722.00000 521.00000
706.00000 615.00000
675.00000 706.00000
630.00000 790.00000
485.00000 792.00000
437.00000 709.00000
413.00000 617.00000
397.00000 524.00000
393.00000 429.00000
IMAGE=AZLEH4.JPG
ID=5 
SCALE=0.007626
LM=23
388.00000 260.00000
420.00000 80.00000
742.00000 80.00000
756.00000 260.00000
571.00000 751.00000
394.00000 198.00000
397.00000 136.00000
487.00000 90.00000
551.00000 99.00000
616.00000 98.00000
679.00000 84.00000
758.00000 137.00000
760.00000 197.00000
759.00000 352.00000
743.00000 441.00000
726.00000 530.00000
680.00000 608.00000
633.00000 685.00000
504.00000 688.00000
450.00000 613.00000
411.00000 530.00000
381.00000 443.00000
373.00000 351.00000
IMAGE=AZLEH5.JPG
ID=6 
SCALE=0.007663
LM=23
440.00000 170.00000
465.00000 80.00000
671.00000 72.00000
698.00000 163.00000
579.00000 630.00000
441.00000 135.00000
446.00000 103.00000
509.00000 90.00000
549.00000 109.00000
593.00000 107.00000
630.00000 83.00000
690.00000 98.00000
699.00000 131.00000
701.00000 244.00000
698.00000 327.00000
682.00000 408.00000
659.00000 487.00000
632.00000 565.00000
523.00000 567.00000
481.00000 495.00000
450.00000 418.00000
446.00000 336.00000
440.00000 253.00000
IMAGE=AZLEH6.JPG
ID=7 
SCALE=0.007663
LM=23
402.00000 279.00000
414.00000 164.00000
654.00000 150.00000
666.00000 262.00000
531.00000 612.00000
403.00000 240.00000
402.00000 200.00000
462.00000 156.00000
512.00000 164.00000
561.00000 160.00000
608.00000 142.00000
666.00000 187.00000
668.00000 225.00000
666.00000 326.00000
657.00000 390.00000
634.00000 450.00000
610.00000 510.00000
577.00000 565.00000
488.00000 569.00000
450.00000 520.00000
426.00000 464.00000
417.00000 403.00000
410.00000 342.00000
IMAGE=AZLEH7.JPG
ID=8 
SCALE=0.006710
LM=23
60.00000 370.00000
64.00000 203.00000
286.00000 205.00000
293.00000 371.00000
171.00000 755.00000
52.00000 313.00000
57.00000 258.00000
108.00000 216.00000
152.00000 233.00000
199.00000 230.00000
242.00000 211.00000
297.00000 260.00000
296.00000 317.00000
286.00000 439.00000
280.00000 509.00000
276.00000 578.00000
254.00000 645.00000
223.00000 707.00000
121.00000 707.00000
87.00000 646.00000
69.00000 578.00000
65.00000 509.00000
56.00000 440.00000
IMAGE=AZLEH8.tif
ID=9 
SCALE=0.008603
LM=23
500.00000 352.00000
540.00000 84.00000
820.00000 78.00000
863.00000 347.00000
674.00000 1124.00000
503.00000 260.00000
507.00000 168.00000
600.00000 88.00000
655.00000 94.00000
711.00000 92.00000
765.00000 81.00000
842.00000 166.00000
856.00000 256.00000
878.00000 487.00000
881.00000 628.00000
871.00000 769.00000
848.00000 908.00000
780.00000 1031.00000
570.00000 1034.00000
514.00000 906.00000
488.00000 769.00000
479.00000 630.00000
486.00000 490.00000
IMAGE=AZLEH9.JPG
ID=10 
SCALE=0.007671
LM=23
468.00000 762.00000
499.00000 118.00000
914.00000 112.00000
918.00000 758.00000
680.00000 1432.00000
457.00000 545.00000
470.00000 330.00000
581.00000 150.00000
662.00000 197.00000
752.00000 194.00000
830.00000 143.00000
936.00000 326.00000
934.00000 541.00000
912.00000 879.00000
896.00000 1001.00000
870.00000 1122.00000
832.00000 1239.00000
770.00000 1346.00000
583.00000 1350.00000
531.00000 1241.00000
495.00000 1125.00000
482.00000 1005.00000
469.00000 884.00000
IMAGE=AZLEK1.JPG
ID=11 
SCALE=0.007314
LM=23
422.00000 547.00000
460.00000 94.00000
838.00000 113.00000
874.00000 561.00000
656.00000 1037.00000
416.00000 393.00000
421.00000 240.00000
544.00000 101.00000
609.00000 152.00000
691.00000 156.00000
762.00000 117.00000
868.00000 259.00000
872.00000 409.00000
861.00000 648.00000
840.00000 736.00000
816.00000 823.00000
788.00000 909.00000
729.00000 977.00000
580.00000 980.00000
514.00000 911.00000
466.00000 828.00000
436.00000 738.00000
422.00000 643.00000
IMAGE=AZMSP1.JPG
ID=12 
SCALE=0.007632
LM=23
60.00000 458.00000
100.00000 215.00000
266.00000 221.00000
304.00000 459.00000
188.00000 708.00000
60.00000 375.00000
75.00000 293.00000
133.00000 214.00000
165.00000 230.00000
199.00000 240.00000
232.00000 227.00000
290.00000 298.00000
297.00000 379.00000
298.00000 505.00000
284.00000 550.00000
268.00000 593.00000
248.00000 635.00000
221.00000 673.00000
153.00000 677.00000
120.00000 642.00000
94.00000 601.00000
78.00000 555.00000
69.00000 508.00000
IMAGE=AZMSP2.tif
ID=13 
SCALE=0.008583
LM=23
360.00000 400.00000
391.00000 90.00000
684.00000 104.00000
704.00000 410.00000
554.00000 738.00000
367.00000 296.00000
376.00000 192.00000
450.00000 119.00000
507.00000 148.00000
570.00000 156.00000
624.00000 121.00000
694.00000 205.00000
701.00000 307.00000
700.00000 472.00000
685.00000 532.00000
661.00000 589.00000
632.00000 643.00000
598.00000 695.00000
498.00000 703.00000
456.00000 649.00000
417.00000 593.00000
395.00000 529.00000
377.00000 463.00000
IMAGE=AZMSP3.jpg
ID=14 
SCALE=0.007632
LM=23
508.00000 542.00000
540.00000 130.00000
946.00000 115.00000
962.00000 524.00000
728.00000 1354.00000
503.00000 400.00000
513.00000 262.00000
621.00000 159.00000
702.00000 191.00000
789.00000 187.00000
866.00000 147.00000
966.00000 248.00000
971.00000 385.00000
957.00000 668.00000
940.00000 813.00000
902.00000 954.00000
862.00000 1094.00000
809.00000 1231.00000
644.00000 1239.00000
592.00000 1107.00000
552.00000 970.00000
524.00000 830.00000
504.00000 689.00000
IMAGE=AZNAC1.JPG
ID=15 
SCALE=0.006756
LM=23
394.00000 438.00000
442.00000 70.00000
720.00000 70.00000
781.00000 436.00000
603.00000 1086.00000
401.00000 313.00000
416.00000 189.00000
500.00000 78.00000
548.00000 112.00000
608.00000 109.00000
664.00000 90.00000
758.00000 187.00000
776.00000 312.00000
786.00000 552.00000
775.00000 668.00000
760.00000 783.00000
728.00000 895.00000
681.00000 1001.00000
523.00000 998.00000
463.00000 898.00000
435.00000 785.00000
406.00000 672.00000
393.00000 556.00000
IMAGE=AZNAC2.jpg
ID=16 
SCALE=0.007092
LM=23
348.00000 444.00000
402.00000 85.00000
792.00000 80.00000
826.00000 453.00000
582.00000 1083.00000
355.00000 322.00000
369.00000 201.00000
485.00000 82.00000
553.00000 135.00000
638.00000 146.00000
710.00000 99.00000
811.00000 203.00000
822.00000 327.00000
813.00000 568.00000
794.00000 684.00000
769.00000 798.00000
731.00000 908.00000
674.00000 1010.00000
487.00000 1013.00000
429.00000 909.00000
388.00000 797.00000
366.00000 680.00000
353.00000 562.00000
IMAGE=AZNAC3.jpg
ID=17 
SCALE=0.007080
LM=23
391.00000 453.00000
408.00000 74.00000
724.00000 54.00000
736.00000 442.00000
551.00000 904.00000
392.00000 326.00000
395.00000 199.00000
473.00000 79.00000
536.00000 96.00000
603.00000 95.00000
663.00000 68.00000
742.00000 182.00000
740.00000 312.00000
728.00000 528.00000
710.00000 611.00000
692.00000 695.00000
660.00000 774.00000
615.00000 846.00000
489.00000 854.00000
442.00000 784.00000
421.00000 703.00000
405.00000 621.00000
394.00000 538.00000
IMAGE=AZNAC4.jpg
ID=18 
SCALE=0.007092
LM=23
398.00000 468.00000
428.00000 88.00000
812.00000 83.00000
834.00000 470.00000
611.00000 1444.00000
400.00000 341.00000
409.00000 214.00000
505.00000 103.00000
582.00000 122.00000
660.00000 113.00000
736.00000 94.00000
823.00000 208.00000
829.00000 340.00000
848.00000 642.00000
843.00000 814.00000
826.00000 986.00000
792.00000 1155.00000
727.00000 1314.00000
507.00000 1306.00000
455.00000 1144.00000
419.00000 977.00000
398.00000 808.00000
391.00000 637.00000
IMAGE=AZNAC5.jpg
ID=19 
SCALE=0.007080
LM=23
726.00000 706.00000
760.00000 118.00000
1168.00000 104.00000
1198.00000 694.00000
960.00000 1752.00000
731.00000 510.00000
749.00000 312.00000
844.00000 128.00000
927.00000 142.00000
1013.00000 136.00000
1091.00000 113.00000
1187.00000 298.00000
1197.00000 495.00000
1197.00000 877.00000
1185.00000 1062.00000
1164.00000 1245.00000
1124.00000 1425.00000
1066.00000 1601.00000
851.00000 1610.00000
784.00000 1439.00000
746.00000 1259.00000
725.00000 1076.00000
721.00000 892.00000
IMAGE=AZNAC6.JPG
ID=20 
SCALE=0.005855
LM=23
336.00000 298.00000
390.00000 70.00000
599.00000 62.00000
634.00000 288.00000
465.00000 691.00000
349.00000 219.00000
363.00000 142.00000
434.00000 72.00000
476.00000 84.00000
518.00000 84.00000
559.00000 72.00000
612.00000 137.00000
625.00000 212.00000
639.00000 365.00000
627.00000 441.00000
605.00000 514.00000
571.00000 583.00000
530.00000 648.00000
414.00000 640.00000
379.00000 578.00000
354.00000 510.00000
342.00000 440.00000
336.00000 369.00000
IMAGE=AZSHK1.jpg
ID=21 
SCALE=0.007584
LM=23
433.00000 523.00000
470.00000 126.00000
853.00000 118.00000
876.00000 508.00000
608.00000 1602.00000
431.00000 390.00000
436.00000 253.00000
554.00000 118.00000
629.00000 140.00000
707.00000 139.00000
782.00000 115.00000
876.00000 246.00000
878.00000 377.00000
858.00000 693.00000
837.00000 883.00000
807.00000 1072.00000
765.00000 1258.00000
713.00000 1442.00000
524.00000 1437.00000
481.00000 1257.00000
462.00000 1074.00000
446.00000 890.00000
433.00000 706.00000
IMAGE=CODEN1.JPG
ID=22 
SCALE=0.007597
LM=23
362.00000 563.00000
420.00000 85.00000
832.00000 106.00000
864.00000 577.00000
618.00000 1312.00000
363.00000 401.00000
379.00000 241.00000
500.00000 107.00000
580.00000 139.00000
666.00000 149.00000
749.00000 124.00000
856.00000 258.00000
866.00000 417.00000
849.00000 706.00000
824.00000 834.00000
798.00000 962.00000
757.00000 1086.00000
705.00000 1206.00000
530.00000 1208.00000
474.00000 1086.00000
435.00000 958.00000
407.00000 827.00000
376.00000 697.00000
IMAGE=CODEN2.JPG
ID=23 
SCALE=0.007582
LM=23
388.00000 396.00000
430.00000 98.00000
818.00000 77.00000
847.00000 391.00000
570.00000 1431.00000
391.00000 292.00000
401.00000 193.00000
516.00000 88.00000
588.00000 122.00000
668.00000 122.00000
740.00000 87.00000
850.00000 178.00000
852.00000 284.00000
843.00000 574.00000
818.00000 754.00000
786.00000 933.00000
740.00000 1108.00000
668.00000 1274.00000
481.00000 1277.00000
437.00000 1104.00000
409.00000 927.00000
391.00000 750.00000
387.00000 571.00000
IMAGE=CODRK1.jpg
ID=24 
SCALE=0.008529
LM=23
344.00000 424.00000
394.00000 86.00000
836.00000 71.00000
884.00000 411.00000
582.00000 1594.00000
348.00000 309.00000
356.00000 194.00000
482.00000 91.00000
571.00000 110.00000
662.00000 114.00000
750.00000 90.00000
875.00000 180.00000
885.00000 296.00000
879.00000 620.00000
856.00000 826.00000
825.00000 1031.00000
783.00000 1234.00000
709.00000 1427.00000
471.00000 1428.00000
412.00000 1234.00000
386.00000 1033.00000
360.00000 832.00000
343.00000 631.00000
IMAGE=CODRK10.jpg
ID=25 
SCALE=0.007641
LM=23
278.00000 284.00000
302.00000 66.00000
580.00000 52.00000
594.00000 282.00000
422.00000 1168.00000
276.00000 208.00000
277.00000 132.00000
358.00000 54.00000
412.00000 72.00000
469.00000 71.00000
524.00000 54.00000
600.00000 129.00000
602.00000 206.00000
586.00000 434.00000
579.00000 586.00000
561.00000 736.00000
537.00000 886.00000
494.00000 1031.00000
354.00000 1034.00000
322.00000 886.00000
296.00000 737.00000
287.00000 586.00000
276.00000 435.00000
IMAGE=CODRK11.jpg
ID=26 
SCALE=0.011096
LM=23
300.00000 381.00000
324.00000 77.00000
724.00000 66.00000
748.00000 383.00000
528.00000 1593.00000
298.00000 275.00000
299.00000 173.00000
408.00000 74.00000
484.00000 104.00000
565.00000 112.00000
643.00000 87.00000
745.00000 164.00000
752.00000 273.00000
739.00000 587.00000
726.00000 794.00000
706.00000 1002.00000
675.00000 1207.00000
631.00000 1411.00000
429.00000 1407.00000
374.00000 1207.00000
345.00000 1001.00000
324.00000 794.00000
304.00000 587.00000
IMAGE=CODRK12.jpg
ID=27 
SCALE=0.008413
LM=23
280.00000 402.00000
292.00000 44.00000
576.00000 33.00000
598.00000 393.00000
448.00000 1271.00000
273.00000 282.00000
277.00000 161.00000
352.00000 46.00000
408.00000 61.00000
467.00000 62.00000
523.00000 48.00000
593.00000 152.00000
598.00000 273.00000
597.00000 544.00000
591.00000 694.00000
579.00000 844.00000
555.00000 993.00000
522.00000 1139.00000
364.00000 1146.00000
332.00000 1000.00000
308.00000 851.00000
293.00000 701.00000
283.00000 551.00000
IMAGE=CODRK2.jpg
ID=28 
SCALE=0.011081
LM=23
390.00000 429.00000
450.00000 79.00000
848.00000 101.00000
884.00000 447.00000
612.00000 1429.00000
391.00000 307.00000
404.00000 188.00000
532.00000 97.00000
606.00000 133.00000
689.00000 134.00000
765.00000 101.00000
880.00000 210.00000
884.00000 329.00000
877.00000 619.00000
860.00000 793.00000
827.00000 965.00000
779.00000 1133.00000
721.00000 1298.00000
512.00000 1284.00000
458.00000 1119.00000
437.00000 946.00000
408.00000 775.00000
391.00000 602.00000
IMAGE=CODRK3.jpg
ID=29 
SCALE=0.006689
LM=23
306.00000 314.00000
333.00000 53.00000
658.00000 54.00000
678.00000 311.00000
476.00000 1450.00000
304.00000 223.00000
315.00000 137.00000
393.00000 75.00000
459.00000 95.00000
529.00000 93.00000
593.00000 66.00000
674.00000 137.00000
678.00000 223.00000
671.00000 503.00000
659.00000 699.00000
647.00000 896.00000
619.00000 1090.00000
576.00000 1282.00000
382.00000 1280.00000
353.00000 1087.00000
333.00000 893.00000
315.00000 699.00000
306.00000 505.00000
IMAGE=CODRK4.jpg
ID=30 
SCALE=0.011204
LM=23
413.00000 563.00000
481.00000 117.00000
954.00000 155.00000
963.00000 607.00000
640.00000 1475.00000
416.00000 407.00000
426.00000 256.00000
578.00000 115.00000
661.00000 168.00000
760.00000 174.00000
856.00000 151.00000
972.00000 306.00000
973.00000 457.00000
948.00000 762.00000
924.00000 919.00000
880.00000 1072.00000
833.00000 1223.00000
754.00000 1361.00000
540.00000 1348.00000
479.00000 1198.00000
437.00000 1042.00000
414.00000 881.00000
405.00000 719.00000
IMAGE=CODRK5.jpg
ID=31 
SCALE=0.006677
LM=23
274.00000 289.00000
289.00000 49.00000
592.00000 56.00000
606.00000 289.00000
426.00000 1339.00000
267.00000 206.00000
271.00000 126.00000
351.00000 59.00000
410.00000 81.00000
474.00000 83.00000
533.00000 58.00000
612.00000 127.00000
610.00000 207.00000
599.00000 468.00000
585.00000 648.00000
572.00000 827.00000
546.00000 1005.00000
513.00000 1182.00000
348.00000 1178.00000
317.00000 1001.00000
298.00000 823.00000
280.00000 644.00000
279.00000 465.00000
IMAGE=CODRK6.jpg
ID=32 
SCALE=0.011204
LM=23
371.00000 549.00000
426.00000 113.00000
841.00000 127.00000
846.00000 568.00000
561.00000 1542.00000
371.00000 401.00000
382.00000 251.00000
510.00000 107.00000
591.00000 137.00000
677.00000 148.00000
759.00000 120.00000
874.00000 272.00000
861.00000 420.00000
834.00000 739.00000
802.00000 908.00000
765.00000 1076.00000
722.00000 1242.00000
663.00000 1404.00000
472.00000 1401.00000
425.00000 1235.00000
395.00000 1064.00000
382.00000 892.00000
369.00000 719.00000
IMAGE=CODRK7.jpg
ID=33 
SCALE=0.007508
LM=23
354.00000 411.00000
402.00000 82.00000
840.00000 88.00000
862.00000 422.00000
536.00000 1453.00000
356.00000 296.00000
371.00000 185.00000
492.00000 104.00000
577.00000 138.00000
668.00000 132.00000
751.00000 94.00000
867.00000 195.00000
868.00000 308.00000
847.00000 603.00000
823.00000 786.00000
783.00000 966.00000
732.00000 1143.00000
658.00000 1311.00000
453.00000 1292.00000
404.00000 1120.00000
379.00000 943.00000
368.00000 765.00000
355.00000 587.00000
IMAGE=CODRK8.jpg
ID=34 
SCALE=0.007522
LM=23
378.00000 489.00000
440.00000 56.00000
818.00000 81.00000
832.00000 525.00000
577.00000 1500.00000
380.00000 342.00000
394.00000 195.00000
513.00000 81.00000
587.00000 106.00000
665.00000 105.00000
740.00000 84.00000
838.00000 230.00000
840.00000 378.00000
822.00000 693.00000
796.00000 862.00000
773.00000 1032.00000
740.00000 1200.00000
674.00000 1359.00000
473.00000 1359.00000
423.00000 1190.00000
397.00000 1017.00000
379.00000 842.00000
372.00000 667.00000
IMAGE=CODRK9.jpg
ID=35 
SCALE=0.007663
LM=23
510.00000 518.00000
544.00000 171.00000
972.00000 172.00000
1001.00000 519.00000
702.00000 1190.00000
510.00000 401.00000
517.00000 282.00000
631.00000 170.00000
714.00000 198.00000
801.00000 204.00000
885.00000 182.00000
997.00000 283.00000
1000.00000 401.00000
995.00000 647.00000
987.00000 775.00000
955.00000 900.00000
892.00000 1012.00000
805.00000 1106.00000
622.00000 1097.00000
569.00000 990.00000
537.00000 874.00000
524.00000 755.00000
514.00000 636.00000
IMAGE=COFOX1.jpg
ID=36 
SCALE=0.008089
LM=23
480.00000 530.00000
538.00000 108.00000
909.00000 104.00000
934.00000 532.00000
675.00000 1552.00000
481.00000 383.00000
496.00000 239.00000
614.00000 99.00000
687.00000 115.00000
762.00000 114.00000
835.00000 98.00000
940.00000 240.00000
940.00000 386.00000
921.00000 712.00000
904.00000 890.00000
878.00000 1066.00000
836.00000 1240.00000
784.00000 1411.00000
565.00000 1411.00000
518.00000 1239.00000
489.00000 1063.00000
475.00000 885.00000
470.00000 706.00000
IMAGE=COGLY1.jpg
ID=37 
SCALE=0.008037
LM=23
432.00000 551.00000
483.00000 133.00000
984.00000 164.00000
1016.00000 573.00000
723.00000 1662.00000
442.00000 407.00000
451.00000 267.00000
590.00000 161.00000
688.00000 188.00000
787.00000 173.00000
887.00000 160.00000
1022.00000 292.00000
1030.00000 430.00000
1014.00000 764.00000
1003.00000 957.00000
965.00000 1146.00000
928.00000 1335.00000
849.00000 1511.00000
613.00000 1501.00000
534.00000 1321.00000
483.00000 1132.00000
457.00000 937.00000
439.00000 742.00000
IMAGE=COKGP1.jpg
ID=38 
SCALE=0.008037
LM=23
434.00000 557.00000
508.00000 139.00000
854.00000 82.00000
902.00000 539.00000
627.00000 1560.00000
453.00000 415.00000
472.00000 275.00000
584.00000 137.00000
655.00000 158.00000
729.00000 158.00000
792.00000 119.00000
887.00000 230.00000
891.00000 385.00000
905.00000 718.00000
893.00000 900.00000
872.00000 1082.00000
824.00000 1258.00000
747.00000 1424.00000
514.00000 1426.00000
459.00000 1258.00000
434.00000 1083.00000
417.00000 907.00000
419.00000 730.00000
IMAGE=IARMK1.JPG
ID=39 
SCALE=0.007370
LM=23
396.00000 541.00000
431.00000 99.00000
751.00000 90.00000
796.00000 546.00000
609.00000 1271.00000
403.00000 393.00000
408.00000 246.00000
502.00000 117.00000
557.00000 163.00000
628.00000 158.00000
683.00000 110.00000
779.00000 240.00000
786.00000 394.00000
803.00000 674.00000
801.00000 804.00000
784.00000 932.00000
758.00000 1059.00000
701.00000 1176.00000
507.00000 1189.00000
442.00000 1071.00000
400.00000 943.00000
387.00000 810.00000
387.00000 675.00000
IMAGE=IARMK2.jpg
ID=40 
SCALE=0.007118
LM=23
386.00000 558.00000
470.00000 38.00000
830.00000 69.00000
856.00000 584.00000
595.00000 1477.00000
402.00000 383.00000
424.00000 209.00000
538.00000 90.00000
601.00000 153.00000
687.00000 165.00000
752.00000 105.00000
862.00000 239.00000
867.00000 410.00000
861.00000 747.00000
862.00000 910.00000
843.00000 1073.00000
802.00000 1231.00000
725.00000 1375.00000
485.00000 1360.00000
409.00000 1214.00000
376.00000 1053.00000
366.00000 889.00000
376.00000 724.00000
IMAGE=IARMK3.jpg
ID=41 
SCALE=0.007285
LM=23
432.00000 263.00000
500.00000 45.00000
846.00000 60.00000
902.00000 285.00000
680.00000 1292.00000
441.00000 186.00000
454.00000 108.00000
574.00000 44.00000
642.00000 58.00000
711.00000 64.00000
780.00000 56.00000
882.00000 130.00000
894.00000 208.00000
907.00000 458.00000
895.00000 634.00000
871.00000 808.00000
840.00000 981.00000
781.00000 1147.00000
576.00000 1147.00000
509.00000 978.00000
466.00000 803.00000
440.00000 624.00000
432.00000 443.00000
IMAGE=I.D.SIM1.jpg
ID=42 
SCALE=0.007522
LM=23
346.00000 505.00000
398.00000 87.00000
754.00000 92.00000
799.00000 504.00000
595.00000 1924.00000
351.00000 364.00000
359.00000 221.00000
479.00000 93.00000
547.00000 110.00000
617.00000 116.00000
682.00000 88.00000
786.00000 227.00000
799.00000 365.00000
792.00000 741.00000
786.00000 984.00000
766.00000 1225.00000
746.00000 1467.00000
701.00000 1705.00000
475.00000 1717.00000
422.00000 1478.00000
387.00000 1237.00000
364.00000 994.00000
359.00000 750.00000
IMAGE=I.D.SIM2.jpg
ID=43 
SCALE=0.008695
LM=23
316.00000 575.00000
354.00000 89.00000
716.00000 94.00000
756.00000 578.00000
540.00000 2202.00000
308.00000 409.00000
315.00000 246.00000
430.00000 85.00000
500.00000 110.00000
574.00000 115.00000
643.00000 91.00000
751.00000 243.00000
762.00000 410.00000
753.00000 853.00000
745.00000 1129.00000
728.00000 1404.00000
703.00000 1679.00000
653.00000 1950.00000
424.00000 1959.00000
380.00000 1685.00000
350.00000 1409.00000
333.00000 1132.00000
319.00000 855.00000
IMAGE=I.D.SIM3.jpg
ID=44 
SCALE=0.008714
LM=23
314.00000 304.00000
338.00000 66.00000
718.00000 78.00000
736.00000 320.00000
543.00000 2182.00000
308.00000 226.00000
311.00000 143.00000
416.00000 77.00000
490.00000 100.00000
567.00000 97.00000
640.00000 71.00000
738.00000 157.00000
741.00000 240.00000
738.00000 632.00000
732.00000 948.00000
721.00000 1264.00000
701.00000 1579.00000
667.00000 1894.00000
413.00000 1895.00000
367.00000 1579.00000
342.00000 1261.00000
322.00000 943.00000
307.00000 625.00000
IMAGE=I.D.SIM4.jpg
ID=45 
SCALE=0.008714
LM=23
493.00000 590.00000
515.00000 100.00000
790.00000 102.00000
799.00000 590.00000
628.00000 1372.00000
493.00000 426.00000
501.00000 263.00000
568.00000 115.00000
622.00000 141.00000
682.00000 137.00000
734.00000 107.00000
804.00000 267.00000
808.00000 428.00000
794.00000 724.00000
786.00000 859.00000
771.00000 994.00000
743.00000 1126.00000
702.00000 1255.00000
559.00000 1253.00000
523.00000 1124.00000
507.00000 992.00000
494.00000 859.00000
488.00000 725.00000
IMAGE=MOKIM1.JPG
ID=46 
SCALE=0.007945
LM=23
522.00000 423.00000
568.00000 111.00000
786.00000 114.00000
798.00000 426.00000
660.00000 759.00000
527.00000 318.00000
540.00000 212.00000
613.00000 119.00000
655.00000 133.00000
700.00000 133.00000
744.00000 120.00000
806.00000 215.00000
807.00000 320.00000
794.00000 487.00000
779.00000 548.00000
763.00000 608.00000
743.00000 667.00000
707.00000 719.00000
612.00000 719.00000
575.00000 669.00000
555.00000 609.00000
541.00000 548.00000
530.00000 486.00000
IMAGE=MOKIM2.jpg
ID=47 
SCALE=0.007914
LM=23
394.00000 547.00000
413.00000 61.00000
834.00000 79.00000
832.00000 569.00000
589.00000 1801.00000
385.00000 383.00000
384.00000 221.00000
494.00000 50.00000
578.00000 69.00000
665.00000 67.00000
751.00000 69.00000
852.00000 242.00000
844.00000 404.00000
818.00000 779.00000
793.00000 990.00000
766.00000 1200.00000
736.00000 1410.00000
690.00000 1617.00000
499.00000 1610.00000
458.00000 1400.00000
442.00000 1186.00000
424.00000 972.00000
407.00000 759.00000
IMAGE=MTANZ1.jpg
ID=48 
SCALE=0.008421
LM=23
348.00000 503.00000
372.00000 77.00000
742.00000 82.00000
777.00000 510.00000
568.00000 1311.00000
346.00000 357.00000
340.00000 216.00000
445.00000 81.00000
519.00000 101.00000
594.00000 108.00000
669.00000 94.00000
773.00000 222.00000
780.00000 365.00000
772.00000 651.00000
764.00000 793.00000
738.00000 932.00000
704.00000 1069.00000
661.00000 1204.00000
482.00000 1201.00000
434.00000 1066.00000
396.00000 927.00000
366.00000 787.00000
352.00000 644.00000
IMAGE=MTANZ2.jpg
ID=49 
SCALE=0.008580
LM=23
375.00000 500.00000
389.00000 68.00000
723.00000 68.00000
733.00000 503.00000
570.00000 1040.00000
367.00000 354.00000
370.00000 209.00000
457.00000 65.00000
522.00000 75.00000
588.00000 76.00000
655.00000 71.00000
748.00000 211.00000
736.00000 357.00000
731.00000 601.00000
726.00000 701.00000
718.00000 801.00000
696.00000 899.00000
659.00000 992.00000
488.00000 984.00000
436.00000 898.00000
413.00000 800.00000
397.00000 701.00000
384.00000 601.00000
IMAGE=MTANZ3.jpg
ID=50 
SCALE=0.008727
LM=23
390.00000 583.00000
396.00000 95.00000
740.00000 96.00000
752.00000 584.00000
562.00000 1164.00000
383.00000 420.00000
382.00000 257.00000
464.00000 87.00000
533.00000 101.00000
602.00000 99.00000
672.00000 90.00000
765.00000 259.00000
762.00000 422.00000
742.00000 687.00000
733.00000 791.00000
710.00000 894.00000
679.00000 994.00000
635.00000 1089.00000
498.00000 1082.00000
463.00000 986.00000
437.00000 887.00000
411.00000 789.00000
396.00000 688.00000
IMAGE=MTANZ4.jpg
ID=51 
SCALE=0.008737
LM=23
294.00000 387.00000
320.00000 82.00000
590.00000 84.00000
618.00000 392.00000
460.00000 976.00000
291.00000 284.00000
291.00000 179.00000
377.00000 80.00000
429.00000 96.00000
484.00000 98.00000
536.00000 80.00000
612.00000 183.00000
620.00000 288.00000
617.00000 494.00000
607.00000 596.00000
588.00000 697.00000
561.00000 797.00000
523.00000 892.00000
399.00000 894.00000
357.00000 798.00000
325.00000 699.00000
308.00000 596.00000
297.00000 492.00000
IMAGE=MTANZ5.jpg
ID=52 
SCALE=0.008737
LM=23
478.00000 256.00000
514.00000 71.00000
755.00000 102.00000
739.00000 292.00000
564.00000 920.00000
486.00000 192.00000
493.00000 128.00000
562.00000 94.00000
607.00000 118.00000
657.00000 127.00000
706.00000 112.00000
757.00000 165.00000
752.00000 228.00000
724.00000 402.00000
703.00000 510.00000
681.00000 617.00000
659.00000 725.00000
624.00000 830.00000
525.00000 816.00000
502.00000 705.00000
489.00000 593.00000
480.00000 480.00000
474.00000 367.00000
IMAGE=NMBWD1.jpg
ID=53 
SCALE=0.006814
LM=23
354.00000 679.00000
379.00000 128.00000
724.00000 128.00000
720.00000 684.00000
523.00000 1549.00000
361.00000 498.00000
373.00000 313.00000
447.00000 140.00000
516.00000 164.00000
588.00000 169.00000
657.00000 147.00000
724.00000 314.00000
730.00000 501.00000
714.00000 835.00000
704.00000 986.00000
679.00000 1134.00000
656.00000 1283.00000
614.00000 1428.00000
440.00000 1423.00000
404.00000 1277.00000
380.00000 1128.00000
370.00000 977.00000
362.00000 826.00000
IMAGE=NMBWD10.JPG
ID=54 
SCALE=0.007723
LM=23
371.00000 668.00000
426.00000 78.00000
788.00000 84.00000
778.00000 671.00000
524.00000 1618.00000
387.00000 471.00000
406.00000 274.00000
500.00000 95.00000
570.00000 121.00000
644.00000 119.00000
717.00000 102.00000
791.00000 278.00000
786.00000 474.00000
764.00000 837.00000
742.00000 1002.00000
707.00000 1166.00000
671.00000 1328.00000
620.00000 1487.00000
448.00000 1478.00000
413.00000 1318.00000
392.00000 1156.00000
385.00000 992.00000
375.00000 829.00000
IMAGE=NMBWD11.JPG
ID=55 
SCALE=0.006779
LM=23
353.00000 475.00000
396.00000 59.00000
870.00000 61.00000
892.00000 479.00000
587.00000 1221.00000
360.00000 333.00000
371.00000 195.00000
490.00000 65.00000
584.00000 83.00000
679.00000 86.00000
774.00000 71.00000
896.00000 197.00000
906.00000 338.00000
884.00000 617.00000
855.00000 752.00000
816.00000 886.00000
772.00000 1018.00000
699.00000 1136.00000
500.00000 1119.00000
442.00000 999.00000
409.00000 870.00000
384.00000 738.00000
365.00000 606.00000
IMAGE=NMBWD12.jpg
ID=56 
SCALE=0.006629
LM=23
444.00000 577.00000
520.00000 123.00000
966.00000 85.00000
996.00000 599.00000
675.00000 1679.00000
460.00000 418.00000
480.00000 267.00000
614.00000 120.00000
703.00000 149.00000
797.00000 151.00000
878.00000 105.00000
996.00000 256.00000
1003.00000 429.00000
985.00000 791.00000
962.00000 983.00000
932.00000 1174.00000
878.00000 1360.00000
813.00000 1543.00000
563.00000 1525.00000
507.00000 1342.00000
476.00000 1153.00000
460.00000 962.00000
450.00000 771.00000
IMAGE=NMBWD13.jpg
ID=57 
SCALE=0.006629
LM=23
406.00000 248.00000
432.00000 61.00000
752.00000 115.00000
740.00000 302.00000
550.00000 671.00000
407.00000 184.00000
411.00000 120.00000
496.00000 77.00000
558.00000 99.00000
622.00000 112.00000
688.00000 118.00000
762.00000 175.00000
753.00000 239.00000
733.00000 373.00000
710.00000 440.00000
682.00000 506.00000
648.00000 568.00000
607.00000 626.00000
503.00000 611.00000
464.00000 545.00000
432.00000 475.00000
414.00000 401.00000
402.00000 325.00000
IMAGE=NMBWD14.jpg
ID=58 
SCALE=0.006592
LM=23
392.00000 371.00000
444.00000 50.00000
708.00000 69.00000
748.00000 401.00000
555.00000 866.00000
403.00000 261.00000
416.00000 153.00000
500.00000 61.00000
550.00000 80.00000
604.00000 83.00000
658.00000 79.00000
735.00000 176.00000
745.00000 289.00000
739.00000 488.00000
725.00000 576.00000
707.00000 662.00000
676.00000 746.00000
633.00000 823.00000
494.00000 802.00000
457.00000 720.00000
428.00000 636.00000
407.00000 548.00000
398.00000 459.00000
IMAGE=NMBWD15.jpg
ID=59 
SCALE=0.006608
LM=23
368.00000 229.00000
396.00000 78.00000
611.00000 93.00000
625.00000 239.00000
508.00000 733.00000
377.00000 178.00000
384.00000 127.00000
441.00000 93.00000
481.00000 113.00000
525.00000 113.00000
567.00000 98.00000
612.00000 139.00000
625.00000 188.00000
630.00000 325.00000
633.00000 412.00000
619.00000 498.00000
592.00000 581.00000
559.00000 662.00000
449.00000 667.00000
407.00000 586.00000
382.00000 499.00000
367.00000 409.00000
360.00000 319.00000
IMAGE=NMBWD16.JPG
ID=60 
SCALE=0.008057
LM=23
460.00000 230.00000
506.00000 57.00000
868.00000 68.00000
891.00000 249.00000
652.00000 802.00000
469.00000 170.00000
485.00000 112.00000
581.00000 75.00000
650.00000 107.00000
725.00000 112.00000
796.00000 85.00000
884.00000 126.00000
888.00000 187.00000
886.00000 350.00000
858.00000 450.00000
827.00000 548.00000
780.00000 640.00000
727.00000 729.00000
581.00000 730.00000
530.00000 638.00000
487.00000 542.00000
466.00000 439.00000
446.00000 336.00000
IMAGE=NMBWD17.jpg
ID=61 
SCALE=0.006665
LM=23
474.00000 217.00000
468.00000 34.00000
715.00000 41.00000
702.00000 225.00000
581.00000 541.00000
467.00000 154.00000
464.00000 93.00000
517.00000 38.00000
567.00000 44.00000
617.00000 49.00000
666.00000 41.00000
711.00000 102.00000
706.00000 164.00000
698.00000 282.00000
691.00000 339.00000
669.00000 393.00000
647.00000 446.00000
620.00000 496.00000
544.00000 501.00000
519.00000 447.00000
503.00000 390.00000
492.00000 333.00000
480.00000 275.00000
IMAGE=NMBWD2.jpg
ID=62 
SCALE=0.007746
LM=23
326.00000 126.00000
345.00000 41.00000
580.00000 56.00000
590.00000 142.00000
444.00000 512.00000
331.00000 96.00000
333.00000 66.00000
392.00000 48.00000
439.00000 55.00000
487.00000 58.00000
534.00000 55.00000
588.00000 82.00000
587.00000 112.00000
579.00000 207.00000
570.00000 275.00000
549.00000 340.00000
523.00000 403.00000
490.00000 462.00000
402.00000 459.00000
372.00000 397.00000
350.00000 332.00000
338.00000 264.00000
329.00000 196.00000
IMAGE=NMBWD3.jpg
ID=63 
SCALE=0.007692
LM=23
418.00000 169.00000
443.00000 75.00000
717.00000 83.00000
736.00000 176.00000
582.00000 616.00000
425.00000 134.00000
433.00000 103.00000
498.00000 83.00000
553.00000 97.00000
609.00000 92.00000
665.00000 88.00000
726.00000 113.00000
735.00000 145.00000
744.00000 257.00000
734.00000 338.00000
712.00000 416.00000
680.00000 491.00000
637.00000 559.00000
521.00000 564.00000
474.00000 494.00000
445.00000 416.00000
424.00000 335.00000
422.00000 251.00000
IMAGE=NMBWD4.jpg
ID=64 
SCALE=0.005176
LM=23
194.00000 208.00000
212.00000 78.00000
340.00000 78.00000
358.00000 209.00000
280.00000 526.00000
197.00000 165.00000
201.00000 121.00000
237.00000 87.00000
262.00000 93.00000
289.00000 93.00000
314.00000 85.00000
354.00000 119.00000
358.00000 164.00000
361.00000 265.00000
360.00000 321.00000
353.00000 377.00000
339.00000 432.00000
317.00000 484.00000
241.00000 485.00000
222.00000 432.00000
207.00000 377.00000
201.00000 320.00000
195.00000 264.00000
IMAGE=NMBWD5.tif
ID=65 
SCALE=0.008345
LM=23
336.00000 115.00000
358.00000 50.00000
519.00000 61.00000
534.00000 127.00000
418.00000 395.00000
342.00000 93.00000
348.00000 70.00000
392.00000 58.00000
423.00000 69.00000
455.00000 68.00000
487.00000 59.00000
526.00000 81.00000
532.00000 104.00000
533.00000 178.00000
524.00000 228.00000
505.00000 276.00000
488.00000 324.00000
459.00000 366.00000
385.00000 358.00000
362.00000 313.00000
348.00000 265.00000
341.00000 215.00000
333.00000 165.00000
IMAGE=NMBWD6.jpg
ID=66 
SCALE=0.007722
LM=23
274.00000 489.00000
300.00000 116.00000
730.00000 99.00000
772.00000 470.00000
545.00000 1500.00000
279.00000 364.00000
286.00000 239.00000
388.00000 117.00000
474.00000 123.00000
561.00000 124.00000
647.00000 113.00000
765.00000 220.00000
768.00000 345.00000
776.00000 652.00000
770.00000 831.00000
752.00000 1010.00000
710.00000 1185.00000
650.00000 1354.00000
446.00000 1353.00000
384.00000 1187.00000
335.00000 1017.00000
305.00000 843.00000
288.00000 667.00000
IMAGE=NMBWD7.JPG
ID=67 
SCALE=0.007633
LM=23
420.00000 486.00000
462.00000 93.00000
813.00000 98.00000
823.00000 503.00000
586.00000 1342.00000
434.00000 353.00000
444.00000 222.00000
534.00000 103.00000
602.00000 129.00000
675.00000 131.00000
744.00000 110.00000
823.00000 228.00000
825.00000 366.00000
815.00000 651.00000
794.00000 798.00000
770.00000 945.00000
731.00000 1088.00000
684.00000 1229.00000
512.00000 1216.00000
467.00000 1075.00000
445.00000 929.00000
432.00000 782.00000
423.00000 634.00000
IMAGE=NMBWD8.JPG
ID=68 
SCALE=0.006814
LM=23
352.00000 200.00000
366.00000 57.00000
600.00000 62.00000
616.00000 207.00000
486.00000 592.00000
354.00000 151.00000
359.00000 104.00000
415.00000 63.00000
462.00000 68.00000
509.00000 66.00000
556.00000 57.00000
608.00000 110.00000
616.00000 158.00000
620.00000 278.00000
619.00000 350.00000
608.00000 421.00000
582.00000 487.00000
542.00000 547.00000
431.00000 546.00000
392.00000 484.00000
367.00000 416.00000
353.00000 345.00000
349.00000 272.00000
IMAGE=NMBWD9.jpg
ID=69 
SCALE=0.008018
LM=23
332.00000 217.00000
360.00000 45.00000
630.00000 66.00000
642.00000 240.00000
482.00000 618.00000
338.00000 161.00000
350.00000 103.00000
415.00000 58.00000
469.00000 72.00000
523.00000 81.00000
578.00000 70.00000
641.00000 122.00000
640.00000 181.00000
639.00000 309.00000
620.00000 377.00000
600.00000 446.00000
571.00000 511.00000
536.00000 573.00000
434.00000 556.00000
396.00000 494.00000
369.00000 428.00000
352.00000 358.00000
334.00000 288.00000
IMAGE=NWBWD18.jpg
ID=70 
SCALE=0.008097
LM=23
455.00000 415.00000
478.00000 64.00000
728.00000 64.00000
735.00000 420.00000
583.00000 945.00000
459.00000 299.00000
467.00000 182.00000
529.00000 71.00000
577.00000 84.00000
628.00000 82.00000
678.00000 74.00000
738.00000 181.00000
739.00000 301.00000
730.00000 514.00000
720.00000 607.00000
707.00000 699.00000
681.00000 789.00000
643.00000 874.00000
529.00000 872.00000
500.00000 784.00000
479.00000 693.00000
468.00000 600.00000
462.00000 507.00000
IMAGE=OKDOB1.JPG
ID=71 
SCALE=0.007575
LM=23
355.00000 507.00000
370.00000 93.00000
699.00000 96.00000
721.00000 510.00000
536.00000 1126.00000
354.00000 369.00000
363.00000 231.00000
437.00000 90.00000
502.00000 108.00000
570.00000 111.00000
635.00000 97.00000
719.00000 230.00000
724.00000 370.00000
709.00000 621.00000
691.00000 728.00000
671.00000 835.00000
648.00000 941.00000
604.00000 1040.00000
463.00000 1046.00000
416.00000 945.00000
384.00000 839.00000
363.00000 730.00000
361.00000 620.00000
IMAGE=OKDOB2.JPG
ID=72 
SCALE=0.007619
LM=23
435.00000 284.00000
476.00000 48.00000
737.00000 52.00000
764.00000 289.00000
602.00000 698.00000
446.00000 204.00000
458.00000 125.00000
525.00000 66.00000
575.00000 90.00000
630.00000 84.00000
683.00000 66.00000
755.00000 131.00000
759.00000 211.00000
757.00000 369.00000
742.00000 442.00000
723.00000 513.00000
691.00000 580.00000
653.00000 644.00000
552.00000 639.00000
512.00000 575.00000
481.00000 507.00000
459.00000 434.00000
444.00000 361.00000
IMAGE=OKJBF1.jpg
ID=73 
SCALE=0.008026
LM=23
438.00000 286.00000
458.00000 60.00000
652.00000 78.00000
654.00000 303.00000
535.00000 618.00000
442.00000 209.00000
447.00000 133.00000
496.00000 81.00000
534.00000 94.00000
574.00000 98.00000
612.00000 87.00000
659.00000 152.00000
658.00000 227.00000
649.00000 357.00000
635.00000 413.00000
624.00000 469.00000
602.00000 522.00000
573.00000 571.00000
501.00000 570.00000
478.00000 516.00000
462.00000 459.00000
448.00000 402.00000
438.00000 344.00000
IMAGE=OKJBF2.jpg
ID=74 
SCALE=0.008016
LM=23
532.00000 521.00000
560.00000 88.00000
980.00000 113.00000
988.00000 547.00000
762.00000 1359.00000
542.00000 374.00000
550.00000 231.00000
646.00000 100.00000
727.00000 129.00000
812.00000 138.00000
897.00000 122.00000
990.00000 260.00000
991.00000 402.00000
981.00000 688.00000
965.00000 832.00000
946.00000 976.00000
909.00000 1115.00000
855.00000 1249.00000
668.00000 1246.00000
604.00000 1111.00000
570.00000 966.00000
548.00000 818.00000
536.00000 668.00000
IMAGE=ORDTZ1.jpg
ID=75 
SCALE=0.006655
LM=23
404.00000 288.00000
424.00000 73.00000
665.00000 69.00000
684.00000 287.00000
546.00000 795.00000
407.00000 215.00000
412.00000 143.00000
474.00000 95.00000
521.00000 117.00000
572.00000 112.00000
619.00000 91.00000
678.00000 139.00000
683.00000 212.00000
686.00000 378.00000
684.00000 469.00000
673.00000 560.00000
651.00000 648.00000
607.00000 728.00000
485.00000 731.00000
450.00000 647.00000
423.00000 560.00000
414.00000 469.00000
404.00000 378.00000
IMAGE=SDLGF1.jpg
ID=76 
SCALE=0.007604
LM=23
446.00000 261.00000
452.00000 91.00000
682.00000 82.00000
699.00000 255.00000
580.00000 582.00000
448.00000 204.00000
449.00000 147.00000
501.00000 86.00000
546.00000 99.00000
592.00000 102.00000
637.00000 88.00000
695.00000 138.00000
694.00000 196.00000
711.00000 317.00000
709.00000 380.00000
698.00000 441.00000
673.00000 498.00000
632.00000 544.00000
528.00000 550.00000
488.00000 501.00000
465.00000 444.00000
445.00000 384.00000
441.00000 322.00000
IMAGE=SDLGF2.jpg
ID=77 
SCALE=0.007712
LM=23
36.00000 510.00000
54.00000 230.00000
322.00000 225.00000
320.00000 510.00000
175.00000 944.00000
42.00000 417.00000
47.00000 323.00000
115.00000 231.00000
165.00000 254.00000
221.00000 254.00000
267.00000 224.00000
322.00000 319.00000
322.00000 415.00000
323.00000 592.00000
317.00000 670.00000
296.00000 746.00000
273.00000 822.00000
232.00000 889.00000
115.00000 895.00000
85.00000 821.00000
61.00000 745.00000
52.00000 666.00000
37.00000 588.00000
IMAGE=TXGLT1.tif
ID=78 
SCALE=0.008209
LM=23
36.00000 529.00000
98.00000 134.00000
364.00000 149.00000
408.00000 531.00000
238.00000 1313.00000
45.00000 392.00000
55.00000 256.00000
146.00000 154.00000
201.00000 167.00000
257.00000 168.00000
312.00000 159.00000
381.00000 274.00000
392.00000 402.00000
410.00000 672.00000
399.00000 807.00000
379.00000 942.00000
358.00000 1076.00000
313.00000 1204.00000
154.00000 1204.00000
110.00000 1074.00000
78.00000 941.00000
63.00000 804.00000
53.00000 667.00000
IMAGE=TXGLT10x.jpg
ID=79 
SCALE=0.008583
LM=23
48.00000 582.00000
64.00000 309.00000
276.00000 300.00000
299.00000 579.00000
176.00000 962.00000
57.00000 491.00000
62.00000 399.00000
107.00000 312.00000
149.00000 312.00000
192.00000 311.00000
234.00000 302.00000
273.00000 391.00000
285.00000 485.00000
300.00000 647.00000
299.00000 718.00000
284.00000 786.00000
265.00000 854.00000
227.00000 912.00000
125.00000 916.00000
89.00000 856.00000
66.00000 789.00000
52.00000 720.00000
47.00000 650.00000
IMAGE=TXGLT2.tif
ID=80 
SCALE=0.008425
LM=23
76.00000 462.00000
100.00000 244.00000
344.00000 232.00000
368.00000 466.00000
212.00000 901.00000
82.00000 389.00000
87.00000 315.00000
150.00000 258.00000
200.00000 275.00000
252.00000 281.00000
299.00000 257.00000
352.00000 307.00000
360.00000 386.00000
349.00000 542.00000
342.00000 622.00000
338.00000 702.00000
306.00000 775.00000
270.00000 847.00000
153.00000 846.00000
116.00000 776.00000
93.00000 699.00000
84.00000 620.00000
77.00000 541.00000
IMAGE=TXGLT3.tif
ID=81 
SCALE=0.008476
LM=23
500.00000 589.00000
516.00000 110.00000
868.00000 118.00000
876.00000 606.00000
680.00000 1267.00000
490.00000 428.00000
504.00000 269.00000
588.00000 119.00000
656.00000 136.00000
727.00000 131.00000
798.00000 121.00000
876.00000 280.00000
882.00000 444.00000
864.00000 721.00000
847.00000 838.00000
835.00000 956.00000
807.00000 1071.00000
758.00000 1178.00000
612.00000 1171.00000
564.00000 1061.00000
530.00000 947.00000
512.00000 828.00000
505.00000 709.00000
IMAGE=TXGLT4.jpg
ID=82 
SCALE=0.007968
LM=23
478.00000 349.00000
514.00000 53.00000
786.00000 57.00000
812.00000 353.00000
623.00000 1017.00000
489.00000 251.00000
500.00000 152.00000
566.00000 75.00000
621.00000 94.00000
678.00000 91.00000
734.00000 77.00000
797.00000 156.00000
804.00000 255.00000
824.00000 474.00000
813.00000 593.00000
796.00000 712.00000
769.00000 829.00000
711.00000 935.00000
544.00000 929.00000
494.00000 821.00000
469.00000 705.00000
456.00000 587.00000
461.00000 468.00000
IMAGE=TXGLT5.jpg
ID=83 
SCALE=0.007904
LM=23
407.00000 397.00000
465.00000 51.00000
796.00000 85.00000
806.00000 432.00000
586.00000 1247.00000
428.00000 278.00000
450.00000 164.00000
530.00000 67.00000
587.00000 109.00000
658.00000 108.00000
727.00000 92.00000
795.00000 199.00000
797.00000 314.00000
805.00000 578.00000
797.00000 723.00000
780.00000 868.00000
739.00000 1008.00000
686.00000 1143.00000
476.00000 1138.00000
415.00000 999.00000
384.00000 850.00000
379.00000 698.00000
385.00000 547.00000
IMAGE=TXGLT6.jpg
ID=84 
SCALE=0.007403
LM=23
44.00000 463.00000
112.00000 202.00000
287.00000 201.00000
336.00000 465.00000
205.00000 954.00000
56.00000 373.00000
85.00000 287.00000
148.00000 216.00000
182.00000 232.00000
220.00000 230.00000
254.00000 213.00000
306.00000 288.00000
327.00000 376.00000
338.00000 552.00000
332.00000 637.00000
312.00000 720.00000
288.00000 803.00000
250.00000 879.00000
147.00000 891.00000
106.00000 812.00000
74.00000 728.00000
60.00000 640.00000
45.00000 552.00000
IMAGE=TXGLT7.tif
ID=85 
SCALE=0.008386
LM=23
42.00000 562.00000
77.00000 240.00000
378.00000 240.00000
402.00000 561.00000
250.00000 1082.00000
58.00000 453.00000
64.00000 344.00000
137.00000 255.00000
197.00000 277.00000
260.00000 280.00000
318.00000 255.00000
384.00000 348.00000
390.00000 456.00000
404.00000 655.00000
400.00000 749.00000
385.00000 843.00000
358.00000 933.00000
315.00000 1017.00000
177.00000 1016.00000
127.00000 935.00000
109.00000 841.00000
92.00000 747.00000
60.00000 657.00000
IMAGE=TXGLT8.tif
ID=86 
SCALE=0.008386
LM=23
38.00000 553.00000
69.00000 258.00000
240.00000 244.00000
288.00000 554.00000
172.00000 1112.00000
41.00000 454.00000
51.00000 355.00000
103.00000 267.00000
137.00000 281.00000
172.00000 270.00000
206.00000 256.00000
265.00000 346.00000
278.00000 450.00000
293.00000 650.00000
290.00000 749.00000
272.00000 846.00000
262.00000 943.00000
237.00000 1039.00000
101.00000 1043.00000
70.00000 948.00000
51.00000 851.00000
43.00000 753.00000
39.00000 654.00000
IMAGE=TXGLT9.tif
ID=87 
SCALE=0.008421
LM=23
483.00000 459.00000
536.00000 72.00000
805.00000 70.00000
860.00000 452.00000
678.00000 1509.00000
491.00000 330.00000
507.00000 199.00000
590.00000 73.00000
644.00000 81.00000
698.00000 79.00000
751.00000 65.00000
833.00000 196.00000
848.00000 326.00000
870.00000 633.00000
869.00000 818.00000
860.00000 1003.00000
834.00000 1186.00000
793.00000 1366.00000
576.00000 1360.00000
534.00000 1184.00000
510.00000 1003.00000
492.00000 822.00000
492.00000 641.00000
IMAGE=TXMIA1.jpg
ID=88 
SCALE=0.008221
LM=23
492.00000 452.00000
537.00000 96.00000
840.00000 73.00000
866.00000 431.00000
662.00000 1514.00000
507.00000 331.00000
522.00000 213.00000
602.00000 86.00000
662.00000 101.00000
723.00000 98.00000
781.00000 79.00000
861.00000 192.00000
860.00000 313.00000
867.00000 618.00000
863.00000 805.00000
842.00000 991.00000
814.00000 1176.00000
768.00000 1357.00000
564.00000 1362.00000
518.00000 1184.00000
499.00000 1001.00000
489.00000 818.00000
483.00000 634.00000
IMAGE=TXMIA2.jpg
ID=89 
SCALE=0.008221
LM=23
259.00000 476.00000
332.00000 52.00000
782.00000 80.00000
832.00000 506.00000
500.00000 2330.00000
279.00000 333.00000
299.00000 191.00000
425.00000 73.00000
510.00000 111.00000
603.00000 123.00000
691.00000 97.00000
813.00000 220.00000
827.00000 362.00000
836.00000 821.00000
827.00000 1136.00000
794.00000 1450.00000
748.00000 1763.00000
669.00000 2069.00000
351.00000 2059.00000
278.00000 1749.00000
244.00000 1432.00000
231.00000 1115.00000
239.00000 796.00000
IMAGE=WAEWS1.jpg
ID=90 
SCALE=0.010126
LM=23
282.00000 563.00000
322.00000 88.00000
816.00000 82.00000
890.00000 553.00000
614.00000 2368.00000
288.00000 403.00000
301.00000 241.00000
421.00000 101.00000
518.00000 123.00000
617.00000 118.00000
715.00000 97.00000
844.00000 237.00000
868.00000 393.00000
896.00000 862.00000
900.00000 1175.00000
875.00000 1486.00000
825.00000 1795.00000
778.00000 2104.00000
460.00000 2105.00000
355.00000 1809.00000
312.00000 1499.00000
275.00000 1188.00000
277.00000 874.00000
IMAGE=WAEWS2.jpg
ID=91 
SCALE=0.010126
LM=23
399.00000 340.00000
460.00000 138.00000
685.00000 144.00000
746.00000 348.00000
566.00000 834.00000
401.00000 265.00000
418.00000 195.00000
509.00000 144.00000
549.00000 170.00000
596.00000 179.00000
638.00000 155.00000
730.00000 203.00000
744.00000 274.00000
741.00000 437.00000
727.00000 525.00000
704.00000 611.00000
676.00000 696.00000
634.00000 774.00000
502.00000 775.00000
465.00000 692.00000
432.00000 607.00000
407.00000 520.00000
393.00000 430.00000
IMAGE=WYCBY1.JPG
ID=92 
SCALE=0.007856
LM=23
436.00000 560.00000
480.00000 107.00000
854.00000 112.00000
856.00000 563.00000
624.00000 1254.00000
424.00000 402.00000
415.00000 245.00000
573.00000 115.00000
624.00000 189.00000
715.00000 190.00000
765.00000 114.00000
900.00000 262.00000
883.00000 413.00000
837.00000 687.00000
824.00000 811.00000
793.00000 932.00000
762.00000 1052.00000
712.00000 1166.00000
549.00000 1160.00000
497.00000 1048.00000
478.00000 927.00000
456.00000 806.00000
449.00000 683.00000
IMAGE=WYCBY2.jpg
ID=93 
SCALE=0.008115
LM=23
528.00000 323.00000
584.00000 76.00000
892.00000 94.00000
904.00000 349.00000
736.00000 834.00000
534.00000 234.00000
548.00000 151.00000
646.00000 88.00000
706.00000 106.00000
767.00000 110.00000
829.00000 101.00000
912.00000 178.00000
915.00000 265.00000
896.00000 440.00000
887.00000 527.00000
873.00000 614.00000
839.00000 695.00000
797.00000 771.00000
664.00000 772.00000
612.00000 693.00000
577.00000 605.00000
556.00000 512.00000
542.00000 419.00000
IMAGE=WYCBY3.jpg
ID=94 
SCALE=0.008056
LM=23
416.00000 380.00000
450.00000 78.00000
758.00000 78.00000
790.00000 382.00000
606.00000 1206.00000
418.00000 278.00000
429.00000 178.00000
513.00000 76.00000
573.00000 97.00000
635.00000 103.00000
693.00000 77.00000
774.00000 178.00000
785.00000 281.00000
793.00000 526.00000
784.00000 671.00000
762.00000 814.00000
736.00000 956.00000
695.00000 1095.00000
516.00000 1097.00000
470.00000 959.00000
441.00000 817.00000
424.00000 672.00000
416.00000 527.00000
IMAGE=WYCKM1.jpg
ID=95 
SCALE=0.007640
LM=23
408.00000 396.00000
442.00000 56.00000
743.00000 60.00000
776.00000 404.00000
592.00000 992.00000
420.00000 283.00000
427.00000 168.00000
506.00000 70.00000
563.00000 97.00000
625.00000 99.00000
682.00000 73.00000
763.00000 174.00000
770.00000 288.00000
774.00000 508.00000
765.00000 614.00000
745.00000 719.00000
718.00000 822.00000
660.00000 911.00000
524.00000 908.00000
482.00000 811.00000
452.00000 710.00000
437.00000 605.00000
417.00000 501.00000
IMAGE=WYCSP1.jpg
ID=96 
SCALE=0.007663
LM=23
426.00000 394.00000
491.00000 74.00000
894.00000 67.00000
948.00000 392.00000
669.00000 1508.00000
441.00000 285.00000
451.00000 174.00000
579.00000 84.00000
658.00000 103.00000
739.00000 101.00000
816.00000 76.00000
935.00000 171.00000
944.00000 283.00000
941.00000 587.00000
917.00000 782.00000
900.00000 977.00000
855.00000 1168.00000
784.00000 1351.00000
565.00000 1347.00000
504.00000 1164.00000
466.00000 974.00000
445.00000 782.00000
431.00000 589.00000
IMAGE=WYHEL1.jpg
ID=97 
SCALE=0.007393
LM=23
402.00000 349.00000
450.00000 89.00000
858.00000 107.00000
888.00000 375.00000
620.00000 1184.00000
408.00000 259.00000
422.00000 171.00000
538.00000 94.00000
616.00000 121.00000
699.00000 136.00000
778.00000 112.00000
882.00000 195.00000
887.00000 284.00000
878.00000 521.00000
856.00000 666.00000
829.00000 811.00000
787.00000 952.00000
731.00000 1087.00000
508.00000 1087.00000
461.00000 944.00000
419.00000 799.00000
401.00000 650.00000
386.00000 500.00000
IMAGE=WYHEL2.jpg
ID=98 
SCALE=0.007407
LM=23
442.00000 372.00000
485.00000 124.00000
751.00000 108.00000
783.00000 358.00000
596.00000 942.00000
456.00000 287.00000
463.00000 203.00000
538.00000 135.00000
593.00000 138.00000
647.00000 126.00000
697.00000 106.00000
767.00000 188.00000
779.00000 272.00000
794.00000 462.00000
787.00000 568.00000
761.00000 672.00000
726.00000 773.00000
675.00000 867.00000
528.00000 867.00000
477.00000 778.00000
448.00000 678.00000
429.00000 577.00000
427.00000 473.00000
IMAGE=WYSHE1.jpg
ID=99 
SCALE=0.007976
