# Supplementary material for: Clovis point allometry, modularity, and integration: Exploring shape variation due to tool use with landmark-based geometric morphometrics
Source: PLoS One. 2023 Aug 16;18(8):e0289489. doi: 10.1371/journal.pone.0289489 (PMC10431674; doi:10.1371/journal.pone.0289489)
Supplement: S2 File — (ZIP) [file pone.0289489.s003.zip › S2_File_3.csv]

Image	ID	HaftW	HaftL	BladeL	MaxL	Cache	Class	SWML
AZESC1	0	38	32	63	95	Other	L	0.11827957
AZLEH1	1	30	24	60	84	Other	L	0.162162162
AZLEH2	3	30	37	60	97	Other	L	0.182432432
AZLEH3	4	31	19	44	63	Other	L	0.185185185
AZLEH4	5	25	14	41	55	Other	M	0.186147186
AZLEH5	6	29	14	38	52	Other	M	0.191489362
AZLEH6	7	19	6	31	37	Other	VS	0.192546584
AZLEH7	8	18	8	24	32	Other	VS	0.194444444
AZLEH8	9	20	15	32	47	Other	S	0.2
AZLEH9	10	28	21	60	81	Other	M	0.20610687
AZLEH10	2	29	24	50	74	Other	M	0.206896552
AZLEK1	11	33	45	48	93	Other	L	0.214285714
AZMSP1	12	35	35	37	72	Other	L	0.217391304
AZMSP2	13	21	21	21	42	Other	S	0.222222222
AZMSP3	14	27	24	25	49	Other	M	0.228070175
AZNAC1	15	32	28	55	83	Other	L	0.230769231
AZNAC2	16	29	26	47	73	Other	M	0.230769231
AZNAC3	17	35	26	44	70	Other	L	0.232432432
AZNAC4	18	26	28	31	59	Other	M	0.232704403
AZNAC5	19	32	27	70	97	Other	L	0.235849057
AZNAC6	20	28	35	62	97	Other	M	0.24
AZSHK1	21	23	17	31	48	Other	S	0.25
CODEN1	22	34	31	83	114	Other	L	0.25
CODEN2	23	38	36	56	92	Other	L	0.254545455
CODRK1	24	39	27	90	117	Cache	C	0.254545455
CODRK2	28	36	40	97	137	Cache	C	0.256637168
CODRK3	29	35	24	68	92	Cache	C	0.258928571
CODRK4	30	43	31	130	161	Cache	C	0.259259259
CODRK5	31	37	31	60	91	Cache	C	0.260869565
CODRK6	32	39	27	121	148	Cache	C	0.267241379
CODRK7	33	36	35	76	111	Cache	C	0.269230769
CODRK8	34	39	25	81	106	Cache	C	0.271929825
CODRK9	35	34	35	78	113	Cache	C	0.278350515
CODRK10	25	42	26	91	117	Cache	C	0.279069767
CODRK11	26	36	25	100	125	Cache	C	0.280991736
CODRK12	27	38	27	104	131	Cache	C	0.283950617
COFOX1	36	40	29	54	83	Other	L	0.285714286
COGLY1	37	37	35	82	117	Other	L	0.289473684
COKGP1	38	47	34	87	121	Other	L	0.291970803
IARMK1	39	35	34	73	107	Cache	C	0.296296296
IARMK2	40	29	34	51	85	Cache	C	0.298507463
IARMK3	41	36	38	65	103	Cache	C	0.298850575
I.D.SIM1	42	36	18	76	94	Cache	C	0.299145299
I.D.SIM2	43	40	37	122	159	Cache	C	0.301587302
I.D.SIM3	44	40	43	142	185	Cache	C	0.303571429
I.D.SIM4	45	39	22	164	186	Cache	C	0.309734513
MOKIM1	46	25	40	62	102	Other	M	0.311111111
MOKIM2	47	22	25	26	51	Other	S	0.311688312
MTANZ1	48	37	42	123	165	Cache	C	0.315315315
MTANZ2	49	39	37	69	106	Cache	C	0.315789474
MTANZ3	50	32	38	47	85	Cache	C	0.317757009
MTANZ4	51	32	43	51	94	Cache	C	0.319148936
MTANZ5	52	29	27	52	79	Cache	C	0.322580645
NMBWD1	53	18	13	44	57	Other	S	0.324324324
NMBWD2	62	18	14	26	40	Other	S	0.329411765
NMBWD3	63	21	7	29	36	Other	VS	0.330097087
NMBWD4	64	17	5	22	27	Other	VS	0.333333333
NMBWD5	65	14	11	27	38	Other	S	0.336842105
NMBWD6	66	16	6	22	28	Other	VS	0.337349398
NMBWD7	67	38	29	83	112	Other	L	0.340659341
NMBWD8	68	28	28	57	85	Other	M	0.341772152
NMBWD9	69	22	12	31	43	Other	S	0.34375
NMBWD10	54	28	43	67	110	Other	M	0.349056604
NMBWD11	55	28	40	65	105	Other	M	0.34939759
NMBWD12	56	36	27	49	76	Other	L	0.35
NMBWD13	57	37	34	69	103	Other	L	0.351351351
NMBWD14	58	23	13	26	39	Other	S	0.352941176
NMBWD15	59	24	21	33	54	Other	S	0.354166667
NMBWD16	60	21	12	40	52	Other	S	0.355263158
NMBWD17	61	29	12	38	50	Other	M	0.356164384
NMBWD18	70	26	14	31	45	Other	M	0.360824742
OKDOB1	71	22	27	40	67	Other	S	0.365384615
OKDOB2	72	29	32	47	79	Other	M	0.366197183
OKJBF1	73	27	19	33	52	Other	M	0.368421053
OKJBF2	74	17	18	25	43	Other	S	0.368932039
ORDTZ1	75	32	30	55	85	Other	L	0.371428571
SDLGF1	76	22	16	38	54	Other	S	0.376237624
SDLGF2	77	21	14	24	38	Other	S	0.38028169
TXGLT1	78	24	24	36	60	Other	S	0.380952381
TXGLT2	80	22	23	34	57	Other	S	0.381443299
TXGLT3	81	25	18	39	57	Other	M	0.388888889
TXGLT4	82	31	39	53	92	Other	L	0.390909091
TXGLT5	83	28	24	53	77	Other	M	0.391304348
TXGLT6	84	31	26	61	87	Other	L	0.392156863
TXGLT7	85	25	22	42	64	Other	M	0.4
TXGLT8	86	30	27	44	71	Other	L	0.4
TXGLT9	87	22	26	48	74	Other	S	0.4
TXGLT10	79	33	34	67	101	Other	L	0.402985075
TXMIA1	88	31	31	85	116	Other	L	0.403508772
TXMIA2	89	31	29	84	113	Other	L	0.405063291
WAEWS1	90	62	43	188	231	Cache	C	0.418604651
WAEWS2	91	64	48	184	232	Cache	C	0.423913043
WYCBY1	92	28	17	39	56	Other	M	0.447058824
WYCBY2	93	34	38	57	95	Other	L	0.457446809
WYCBY3	94	31	20	42	62	Other	L	0.474576271
WYCKM1	95	29	23	58	81	Other	M	0.483870968
WYCSP1	96	29	26	45	71	Other	M	0.486111111
WYHEL1	97	40	25	90	115	Other	L	0.489795918
WYHEL2	98	37	20	60	80	Other	L	0.490196078
WYSHE1	99	28	20	47	67	Other	M	0.5
