# Supplementary material for: Clovis point allometry, modularity, and integration: Exploring shape variation due to tool use with landmark-based geometric morphometrics
Source: PLoS One. 2023 Aug 16;18(8):e0289489. doi: 10.1371/journal.pone.0289489 (PMC10431674; doi:10.1371/journal.pone.0289489)
Supplement: S2 Table — (ZIP) [file pone.0289489.s005.zip]

Archive with 4 entries (4 files):
- S2_Table_1.docx
- S2_Table_2.docx
- S2_Table_3.docx
- S2_Table_4.docx
